# Supplementary material for: Sclerostin, Osteocytes, and Wnt Signaling in Pediatric Renal Osteodystrophy
Source: Nutrients. 2023 Sep 25;15(19):4127. doi: 10.3390/nu15194127 (PMC10574198; doi:10.3390/nu15194127)
Supplement: Supplementary file 1 [file nutrients-15-04127-s001.zip]

Archive with 1 entries (1 files):
- nutrients-2570335-supplementary.pdf
